# Supplementary material for: Tumor evolution and immune microenvironment dynamics in primary and relapsed mantle cell lymphoma
Source: Cell Rep Med. 2025 Aug 27;6(9):102318. doi: 10.1016/j.xcrm.2025.102318 (PMC12490240; doi:10.1016/j.xcrm.2025.102318)
Supplement: Table S5. Selected genes for transcriptional programs and meta-programs [file mmc4.xlsx]

## Sheet: TableS5.Meta-Program
Table S5. Selected genes for transcriptional programs and meta-programs, related to Figure 2.
Meta_program	Function of Meta program	Representative genes	Sample	Program	Top 30 genes of each program
Meta_P1	Ribosome expression	RPL18A;RPL19;RPS3A;RPL30;RPS28;RPS27A;RPL35A;RPL11;RPS27;RPL10;RPS3;RPS13;RPS8;RPL21;RPS21;RPL32;RPS15A;RPS5;RPS4X;RPS7;RPS23;RPL13;RPL29	MC201P2	MC201P2_V3	RPS5	RPS2	RPL10	RPL18A	RPS27A	EEF1A1	RPSA	RPS3	RPS4X	RPS14	RPL8	RPLP0	RPL28	RPL21	RPL7A	RPS9	RACK1	RPS3A	RPS13	RPL10A	RPL35A	RPL3	RPS21	RPS28	RPL17	RPL30	RPL19	RPS7	EEF1B2	RPL18
			MC203P2	MC203P2_V2	FTH1	JUNB	UBC	ZFP36L2	LTB	FOS	RPL19	DUSP1	RPS14	RPL30	TPT1	S100A6	RPS27	IGHA1	RPS28	FTL	RPLP1	EIF1	RPL14	RPS3A	RPS25	TAGLN2	RPL21	TXNIP	RPS8	LSP1	RGS2	SAT1	RPL32	HLA.DPB1
			MC204P	MC204P_V1	RPS23	RPS3A	RPL30	RPS27	EEF1A1	RPS13	RPS27A	FTH1	CXCR4	RPL10	EIF1	RPS3	RPL39	RPL18A	RPS4X	RPL35A	FAU	RPL13	RPS28	RPS15A	FTL	RPL32	RPS8	RPL19	RPL34	RPL5	RPL11	RPS7	UBC	RPL21
			MC205P	MC205P_V3	RPS2	RPLP0	RPS4X	RPS14	EEF1A1	RPSA	RPS18	RPS7	RPS5	RPL7A	RPL6	RPL10A	RPL28	RPL15	RPL11	RPS24	RPL26	CD79B	RPL3	RPL12	RPS8	RPS23	RPL29	COX4I1	RPL10	RPL18A	RPL19	RPS9	RPS3	RPS28
			MC205R	MC205R_V1	DUSP1	RPS3A	JUN	CD74	RPL30	FTL	JUNB	HLA.DRA	FTH1	B2M	IER2	RPS27A	RPS27	RPS15A	RPLP1	FAU	FOSB	TMSB4X	RPS13	RPL10	HLA.DPA1	FOS	TSC22D3	HLA.DPB1	HLA.DQA1	RPL11	RPL19	RPS8	RPS14	RPS28
			MC2P	MC2P_V2	LINC01781	RPLP1	JUNB	RPS14	IGHA1	HIST1H4C	UBC	FTH1	RPL19	RASSF6	TAGLN2	RPL35A	S100A6	RPS12	COBLL1	RPS25	HIST1H1E	LTB	PRDM2	DUSP1	EEF1A1	RPS27	S100A4	RPL18A	FTL	EEF1B2	RPS21	ZFP36L2	VIM	HIST1H1D
			MC3P1	MC3P1_V1	FTH1	HLA.DRB1	NR4A2	RPL32	RPS27	BTG1	H3F3B	RPL29	ATP6V0C	ARL4C	HLA.DRA	ZFP36L2	RPL30	LITAF	RBM38	GPR183	HLA.DPB1	RPL21	EIF1	FAU	HLA.DQB1	LY9	RPL24	RPS21	RPL18A	RPS13	RPS3A	RPL11	RPS27A	RPL35A
			MC3P2	MC3P2_V1	ZFP36L2	RPL32	TXNIP	B2M	RPS27	RPL30	BTG1	DUSP1	RPS21	RPS3A	RPL29	RPL21	RPL13	RPL35A	RPS3	RPS8	RPL11	RPS15A	RPS18	RPL39	HLA.DPB1	RPL18A	RPL34	JUNB	RPS27A	RPL24	RPS28	RPS25	FAU	RPS16
			MC3Ri	MC3Ri_V1	EEF1A1	RPS2	RPS23	RACK1	RPL10	IGHV4.34	RPL28	RPS28	RPS12	RPS14	TCL1A	RPL35A	RPS5	RPS3	RPL32	RPS4X	RPS13	RPL15	RPS27A	RPS3A	RPL18A	RPL13	RPL11	CD79B	RPL19	CD37	RPL10A	RPS7	RPS15A	GSTP1
			MC4R1	MC4R1_V1	FTL	TSC22D3	RHOB	JUN	CXCR4	RPL30	RPS27	RPL13	RPL18A	EEF1A1	RPS21	KLF2	RPS5	RPS3A	RPS23	RPS14	RPS13	RPL11	EIF1	RPL19	RPS16	DUSP1	RPL10	RPS3	RPS27A	RPL35A	LAPTM5	RPL29	RPS15A	RPS8
Meta_P2	NF-kB signalling	BTG1;DUSP1;KLF2;JUNB;EIF1;NR4A2;GADD45B;FOS;ZFP36;PNRC1;RHOB;LITAF;JUN;IER2;FOSB;KLF6;PPP1R15A;SQSTM1;BTG2;SLC2A3;SAT1	MC201P1	MC201P1_V1	CXCR4	PNRC1	TXNIP	FCMR	KLF2	BTG1	HLA.E	SARAF	RPS27	ZFP36L2	FTL	TSC22D3	TLE5	RIPOR2	LAPTM5	HLA.DPB1	DUSP1	FAU	MALAT1	STK17A	HLA.DQB1	BANK1	HLA.DRA	JUND	2023-03-01	CD79A	LINC01781	CD74	RCSD1	CD37
			MC201P2	MC201P2_V2	JUND	GADD45B	IER2	JUNB	FOS	CROCC	H3F3B	FOSB	KLF2	EIF1	JUN	TUBB4B	TEX14	UBC	INTS6	TSC22D3	SOCS1	RGS1	BTG1	DUSP1	AL021155.5	RHOB	LINC00910	POLR2A	CITED2	AC253572.2	SLC2A3	KLF6	IER5	SLC38A2
			MC202R	MC202R_V1	TXNIP	BTG1	TSC22D3	EZR	DUSP1	FTH1	ZFP36L2	CXCR4	FOS	RIPOR2	TLE5	KLF2	RPS27	JUND	ZNF331	YPEL3	LHPP	S100A6	COL18A1	CCND3	AL589693.1	JUNB	LINC01781	UBC	SLC2A3	CD79A	RCSD1	RASSF6	SAT1	PRKCB
			MC203P1	MC203P1_V1	CD79A	IGHV3.21	CD52	CD37	PNRC1	CD79B	FTL	TLE5	CXCR4	BTG1	IGLV3.19	RPS27	FCMR	YPEL3	TMSB10	JUND	RPL30	SELL	KLF2	LAPTM5	DUSP1	TSC22D3	SARAF	RPS15A	ZFP36	TCL1A	RCSD1	HLA.E	EEF2	FTH1
			MC205P	MC205P_V2	FTH1	ZFP36	H3F3B	EIF1	IFI30	ATP6V0C	LY9	LITAF	TGFB1	ARL4C	AL135905.2	UBC	PTMA	FAM43A	RPS27	ZFP36L1	BTG1	TPT1	RBM38	CD79A	CDKN1A	GABARAPL1	GADD45B	SQSTM1	CXCR4	ODC1	ID3	JUND	NR4A2	ZFP36L2
			MC206P	MC206P_V1	LY9	CD83	LITAF	HERPUD1	NR4A3	ZFP36L1	NR4A2	ARL4C	KDM6B	FAM43A	CXCR4	BTG1	RBM38	HLA.DRA	ATP6V0C	H3F3B	SQSTM1	GPR183	RPS27	STX17.AS1	GADD45B	AL135905.2	IDI1	GNA13	HLA.DRB1	ZNF703	UBALD2	FTH1	AC073111.4	MYC
			MC206P	MC206P_V2	VIM	KLF2	CXXC5	EMP3	TMSB10	TSC22D3	KLF3	ANXA2	S100A10	SNX3	TUBA1A	EZR	SH3BGRL3	TUBB2A	TLE5	PLP2	TUBB4B	S100A6	BTG2	RHOA	BIK	CRIP1	TPM3	RHOB	CDKN2D	CD79A	EIF1	HIST1H1E	DUSP1	CD37
			MC206R	MC206R_V1	FTH1	ARL4C	BTG1	EIF1	ZFP36L2	ATP6V0C	H3F3B	RBM38	JUNB	CXCR4	LITAF	DUSP1	LAPTM5	HLA.DRA	NR4A2	ARRDC2	KLF2	UBC	ZFP36	PTMA	FAU	CD79A	RPS27	AL135905.2	MIDN	MAP1LC3B	HLA.DRB1	RPL35A	BTG2	YWHAZ
			MC3Rb	MC3Rb_V1	TSC22D3	JUND	EIF1	UBC	FTH1	PNRC1	HLA.DRA	RGCC	BTG1	DUSP1	KLF2	TUBA1A	CXCR4	FOS	CALM1	MYADM	YPEL5	PPP1R15A	EIF1B	NR4A2	SRSF5	HIST1H4C	CRIP1	FAM43A	YWHAZ	SAT1	ZFP36L2	ARL4C	JUNB	CD55
			MC3Ri	MC3Ri_V3	DUSP1	JUN	FOS	JUND	KLF6	JUNB	IER2	CD69	ZFP36	FOSB	TSC22D3	KLF2	EGR1	PPP1R15A	BTG1	TEX14	GADD45B	TUBA1A	RGS2	DUSP2	RHOB	CXCR4	H3F3B	PNRC1	NR4A2	AC245014.3	ZFP36L2	LINC00910	CD55	UBC
Meta_P3	MYC	DDX21;DUSP2;EIF4A1;HSP90AB1;HSPD1;HSPE1;LDHA;NME1;NPM1;RAN;SRM	MC1R	MC1R_V2	HSP90AB1	ACTB	HSPA8	SPIB	CFL1	NME1	EBI3	RAN	ACTG1	PFN1	NME2	CD83	MIR155HG	EIF4A1	TRAF4	CD82	HSPE1	CYB561A3	GRN	BCL2A1	PKM	NFKBID	HSPD1	FEZ1	FABP5	SRM	HSP90AA1	HIVEP3	WNT10A	CALR
			MC201P1	MC201P1_V4	MIR155HG	NFKBID	EBI3	TNFRSF4	BCL2A1	TNFRSF18	PLEK	NFKB1	HIVEP3	CD83	BATF	IRF4	UBALD2	HSP90AB1	HLA.DQA1	PTP4A3	PDGFA	ICAM1	DDX21	EIF5A	DUSP2	FEZ1	NR4A3	HERPUD1	CSTB	RELB	HNRNPAB	LINC00158	NCL	NFKBIE
			MC201P2	MC201P2_V4	HIVEP3	NFKBID	EBI3	PLEK	MIR155HG	NFKB1	CCL22	SGPP2	KDM2B	CRIP1	PDGFA	NFKBIE	AL136962.1	HSP90AB1	BCL2A1	CD83	CRIP2	NFKB2	UBALD2	VOPP1	FCRL5	MAP3K8	NFATC1	MDFIC	RELB	C1orf112	TRAF4	HNRNPAB	LPCAT1	FEZ1
			MC202R	MC202R_V2	HSP90AB1	ACTB	CYB561A3	TUBB	UBALD2	MS4A1	IGLC6	MIR155HG	TRAF4	ACTG1	NME1	PFN1	PRDX1	SPIB	IGLC3	NFKB1	EIF5A	SYNGR2	MARCKSL1	NFKBIE	RELB	IGLC7	MARCKS	HIVEP3	PIM1	CD83	CALR	PIM3	TMSB4X	HLA.DQA1
			MC203P1	MC203P1_V2	HSP90AB1	NME2	NME1	FABP5	PKM	HSPA8	EIF4A1	RAN	ENO1	ACTB	MIR155HG	NPM1	YBX1	SRM	HSPD1	CCL22	NCL	EIF5A	LDHA	RPS26	PRDX1	EBI3	CCND2	PSME2	HSPE1	PPA1	MIF	ILF2	RPLP0	CALR
			MC203P2	MC203P2_V3	HSP90AB1	EBI3	NME1	MIR155HG	PRDX1	NCL	FABP5	RAN	EIF4A1	PKM	NPM1	NME2	CALR	TUBB	YBX1	HSPA8	ACTB	LILRA4	DDX21	EIF5A	CCT3	AK4	AL645933.2	AL355490.2	SGCA	DOK5	AC073655.1	CCL22	SPIB	TNFRSF4
			MC205P	MC205P_V4	HSP90AB1	NFKB1	FABP5	NCL	NME1	NOLC1	MYC	PVT1	REL	NME2	PKM	BCL2A1	CD83	ATP1B1	NR4A1	NPM1	NOP16	EIF5A	MIR155HG	RAN	IRF4	SIAH2	PXK	NFKBIA	HNRNPDL	CENPV	NEDD4L	TMSB4X	HIVEP3	LDHA
			MC205R	MC205R_V3	EBI3	NME1	HSP90AB1	CCL22	MIR155HG	PKM	GFI1	LINC00964	DLL3	AP000235.1	AL354892.2	AP000781.1	AL023803.3	YBX1	FABP5	PFN1	EIF5A	BCL2A1	MIF	ACTB	HSPA8	NPM1	NME2	CCNI2	TNFRSF4	ENO1	TNFRSF18	PPIA	NCL	AP001092.1
			MC207R	MC207R_V2	HSP90AB1	NME1	HSPA5	EBI3	HSPA8	NPM1	HSP90B1	PKM	RAN	FABP5	NME2	CCL22	CALR	HNRNPAB	BCL2A1	MIR155HG	ENO1	LDHA	DDX21	CRIP1	RFTN1	NCL	SDF2L1	PLEK	HSPD1	SRM	PRDX1	TNFRSF4	HERPUD1	YBX1
			MC3Ri	MC3Ri_V4	EBI3	HSP90AB1	BCL2A1	MIR155HG	NFKBID	NME1	INSIG1	PRDX1	CALR	SPIB	FEZ1	BATF	CCND2	SYNGR2	NFKBIE	HSP90B1	RAN	PKM	UBALD2	EIF4A1	NME2	LILRA4	ENO1	EIF5A	CFLAR	HSPA8	HSPA5	SRM	SELENOT	NFKB1
			MC4R1	MC4R1_V3	AP002852.1	PIM3	DUSP2	HSP90AB1	TRAF4	UBALD2	NFKB1	KLF10	REL	BCL2A1	IL21R	GRB2	ANKRD33B	SEC61B	HIVEP3	MIR155HG	PKM	SEMA7A	AC080129.1	ZFP36L1	TSPAN33	PFN1	CD83	ACTB	CD63	NR4A3	SH3BP1	HSPA5	DUSP5	LPCAT1
			MC4R2	MC4R2_V2	HSP90AB1	PKM	FABP5	NME1	ENO1	ACTB	NPM1	NME2	PSME2	PRDX1	MIR155HG	YBX1	HNRNPAB	C1QBP	LDHA	NCL	HSPD1	CCL22	LDHB	CCND2	RAN	EBI3	MIF	FKBP4	HSPA8	PFN1	PA2G4	ATP5F1B	SEC61B	CCT2
Meta_P4	Immune response	ACTB;CFL1;PFN1;TMSB4X;ACTG1;ARPC1B;TUBB;GRN;CORO1A;CD79B;GSTP1;MYBL2	MC201P1	MC201P1_V2	ACTB	PFN1	PPIA	GAPDH	TUBB	RPLP0	PKM	CFL1	MYBL2	RPLP1	GRN	ACTG1	NME2	MCM5	MIF	COTL1	RPS2	RPSA	TUBA1B	RHEX	MYL6	ENO1	SLC25A5	DTL	MCM6	HMGA1	ARPC1B	CORO1A	RASA4	MCM3
			MC202P	MC202P_V1	IGHV3.21	TMSB4X	IGLV3.19	HLA.DMA	EEF1A1	RPL5	RPLP1	HLA.DRA	FTH1	NFKBIA	TRBV7.9	BTG1	HIST2H2AB	ACTB	RPS4X	RPS7	ZRANB1	HLA.A	CLIC1	PRPF19	ACTG1	GAPDH	H3F3A	MARCKSL1	BCL10	CD24	RPS5	EIF3F	HIST1H2AM	RPL37
			MC204P	MC204P_V3	GAPDH	TMSB4X	ACTB	CFL1	PPIA	H3F3A	ACTG1	PKM	PFN1	GSTP1	GRN	ARPC1B	IGHV3.48	MYL6	MYBL2	TMSB10	MIF	STMN1	ARHGDIB	TUBB	CORO1A	CD1C	ARPC2	HSP90AB1	PPP1CA	ENO1	HLA.A	CD79B	RPLP0	CD79A
			MC206P	MC206P_V4	PKM	HSP90AB1	NME2	GAPDH	MIF	ENO1	NPM1	CFL1	ACTB	PFN1	RPLP0	PPIA	PRDX1	TPI1	TUBB	HNRNPDL	HNRNPA1	FABP5	APRT	LDHB	NCL	GRN	MIR155HG	PDIA6	SRM	SET	OAZ1	RPL12	HSP90B1	LCP1
			MC206R	MC206R_V3	HSP90AB1	RPLP0	RPSA	RPLP1	PFN1	PKM	HSP90B1	RPL10A	CFL1	EEF1B2	TMSB4X	ACTB	NME2	AC004448.2	RPS19	RPL15	IGHV3.21	RPL12	IGLV3.19	GAPDH	RPS6	RPS12	RPL28	CALR	EEF1A1	RPS18	ARPC1B	RPL4	GRN	RPL5
			MC3P1	MC3P1_V2	IGHV4.34	IGLV1.40	RHOB	TAGLN2	JUN	FOXP1	TUBA1A	RUBCNL	YWHAH	BBC3	TUBB2B	EMP3	ITM2B	TUBB2A	TMSB4X	VOPP1	IGLC3	TMSB10	KLF6	LRMP	GRN	APOC2	MARCKSL1	IFNGR2	ACTB	MSR1	CFL1	VIM	CMTM3	PKM
			MC3P2	MC3P2_V2	ACTB	ACTG1	TUBB	CD69	MARCKS	H3F3A	IGLV1.40	IGLC3	IL32	TUBA1A	TMSB4X	MARCKSL1	HSP90AB1	TUBB2B	UBALD2	CFL1	ARPC1B	RHOB	APOC2	IGHV4.34	TRAF4	HLA.A	PKM	FEZ1	GRN	TUBA1B	STMN1	PFN1	BCL2A1	SPIB
			MC3Rb	MC3Rb_V2	RACK1	RPS23	RPL37	RPS14	RPL29	GSTP1	PTPRCAP	RPL28	RPS12	CKLF	HINT1	CD79B	MDK	TPM2	S100A1	IGLC3	AC004687.1	HLA.A	PFN1	RPL12	RPS4Y1	B2M	RPLP0	S100A4	BTF3	ACTB	RHOBTB3	RGS16	IGHV4.34	RPL7A
Meta_P5	Cell cycle	AURKB;BIRC5;CCNA2;CCNB1;CCNB2;CDC20;CDK1;CDKN3;CENPA;CENPE;CENPF;DEPDC1;DLGAP5;HMMR;KIF20A;KIF23;MKI67;NEK2;NUSAP1;PIF1;PLK1;PTTG1;TOP2A;TPX2;TROAP;UBE2C	MC1R	MC1R_V3	ASPM	DLGAP5	CENPF	TOP2A	KIF14	TPX2	CCNA2	CCNB2	PIF1	PLK1	CDC20	CDKN3	KIF18B	HJURP	DEPDC1	MKI67	NUSAP1	PTTG1	CENPA	AURKB	KIF20A	PSRC1	KIF23	HMGB2	FBXO43	NCAPH	CCNB1	NEK2	HMMR	TROAP
			MC201P1	MC201P1_V5	MKI67	TOP2A	KIF20A	ASPM	PIMREG	DLGAP5	HMGB2	AURKB	UBE2C	KIF23	KIF18B	CENPF	CDK1	NUSAP1	CDCA3	CCNB2	KIFC1	PLK1	CKAP2L	HJURP	CCNA2	CDC20	APOBEC3B	TPX2	CENPA	CDKN3	GTSE1	ANLN	HIST1H4C	BIRC5
			MC201P2	MC201P2_V5	UBE2C	KIF23	CDC20	BIRC5	AICDA	CCNB2	CCNA2	CENPF	DEPDC1	TOP2A	CKAP2L	CADPS	TPX2	CDKN3	AURKB	KIF18B	KIFC1	HMGB2	DLGAP5	PIF1	GTSE1	ARHGEF39	KIF20A	HMMR	PLK1	CENPA	NUSAP1	FAM241A	CDK1	PTTG1
			MC204P	MC204P_V5	CDC20	CDCA2	PSRC1	KIF20A	CCNB2	TROAP	TOP2A	PLK1	KIF14	ASPM	CDCA3	PIMREG	CCNB1	HJURP	KIFC1	CDCA8	AURKB	BIRC5	CCNA2	DLGAP5	GTSE1	SAPCD2	CENPF	KIF23	HMGB2	AURKA	KIF2C	KIF18B	PTTG1	CENPE
			MC3Ri	MC3Ri_V6	CDC20	CENPF	ARL6IP1	PLK1	CCNB1	ASPM	CCNB2	PTTG1	UBE2C	KIF14	TOP2A	MKI67	PIF1	TPX2	TUBB4B	DEPDC1	UBE2S	CDKN3	CENPA	KPNA2	PIMREG	CEP55	KIF20A	DLGAP5	CENPE	HMGB2	GTSE1	JPT1	NEK2	HMMR
Meta_P6	E2F target	AURKB;RRM2;TUBB;MKI67;BIRC5;CDK1;E2F8;SPC25;HMGB2;CDCA8;STMN1;RAD51AP1;HIST1H4C;KIFC1;KIF23;PKMYT1;UBE2C;FOXM1	MC205R	MC205R_V5	PSRC1	FAM72D	FSTL1	HIST1H3G	HIST1H4L	ANLN	CAV1	AP000662.1	ESPL1	SKA3	AURKB	AC008543.1	AC010327.7	NEURL1B	DMTN	FOCAD.AS1	KIF18B	HIST1H2BM	ASPM	E2F7	HIST1H2AJ	DLGAP5	KIF23	APOBEC3B	PIF1	HIST1H3B	UBE2C	HIST1H3C	TYMSOS	CDK1
			MC3P1	MC3P1_V5	AURKB	CFAP73	HJURP	TROAP	E2F8	HIST1H2AI	IGLL1	MKI67	TMSB15A	E2F2	KIFC1	HIST1H4C	HIST1H3B	VPREB1	RRM2	TUBA1B	HIST1H3D	LAMP5	BEST3	UBE2C	HIST1H1B	ESCO2	SKA3	PCLAF	BIRC5	HIST1H3F	TUBB	IGHV3.33	SPC25	GTSE1
			MC3Ri	MC3Ri_V5	TYMS	RRM2	PCLAF	TUBA1B	TK1	HIST1H4C	TUBB	STMN1	PCNA	ASF1B	PKMYT1	HMGB1	H2AFZ	CLSPN	CDT1	HMGN2	CDCA5	CENPK	FAM111B	MND1	ESCO2	MCM7	RAD51AP1	DEK	UHRF1	NUSAP1	AURKB	ATAD2	DUT	HIST1H1B
			MC4R1	MC4R1_V4	HMGB2	AURKB	KIF23	CDCA8	SPC25	CCNA2	HIST1H1B	MKI67	CDK1	PKMYT1	TOP2A	HIST1H4C	CDCA5	E2F8	BIRC5	RRM2	TUBB	HJURP	KIFC1	CKAP2L	NUSAP1	WDR62	NCAPG	TUBA1B	ANLN	FOXM1	TMSB15A	KIF14	CENPU	RAD51AP1
			MC4R2	MC4R2_V3	MKI67	HMGB2	AURKB	RRM2	STMN1	HIST1H4C	HIST1H1B	NUSAP1	TUBB	BIRC5	HIST1H3D	TUBA1B	CDCA5	CDK1	KIFC1	HIST1H3B	KIF23	HIST1H2AG	HIST1H3C	CDCA8	HMGN2	CKAP2L	FOXM1	PKMYT1	HIST1H2AH	TPX2	TYMS	HIST1H2AL	H2AFZ	SMC4
Meta_P7	B cell development	AFF3;ARHGAP24;BACH2;BANK1;BCL2;CDK14;EBF1;FOXP1;GAB2;IGHM;LYN;MAN1A1;MS4A1;MTSS1;OSBPL10;PCDH9;PPFIBP2;PRDM2;RALGPS2;SNX9;ST6GAL1;TCF4;ZCCHC7	MC1R	MC1R_V1	RCSD1	AL589693.1	CXCR4	AFF3	PRKCB	AC090125.1	YPEL3	WNT3	ROR1	EPB41	RIPOR2	ZNF675	BANK1	NEAT1	ALDH5A1	ARID5B	ANKRD44	CHL1	MGAT5	PSD3	SSH2	CCDC191	CHPT1	FARS2	FTX	PDE3B	ZFP36L2	AL050309.1	OSBPL10	ST6GAL1
			MC201P1	MC201P1_V3	ZNF804A	ARHGAP24	AUTS2	MAST4	MAML2	AC239809.3	FAR1.IT1	ELMO1	EBF1	TRGV7	AP000893.2	TRBV2	AC116534.1	PAX9	RAD51B	ARHGAP15	MGAT5	RFPL2	PTPRJ	THSD7A	AFF3	ZBTB20	MSR1	CDKAL1	FCHSD2	CAMK2D	AC023590.1	TSBP1.AS1	HDAC9	MED13L
			MC201P2	MC201P2_V1	ARHGAP15	ZNF804A	RALGPS2	ARHGAP24	FCHSD2	AUTS2	BANK1	CAMK2D	FTX	AKAP13	OSBPL10	MALAT1	UTRN	PRKCB	IGHM	MAST4	MS4A1	TNRC6B	PTPRJ	TBC1D5	NEB	INPP5D	MGAT5	ANKRD44	TNS3	PTPRC	TMEM163	ZBTB20	AL592429.2	SP100
			MC203P1	MC203P1_V3	OPCML	ZNF804A	IQCJ.SCHIP1	AC004882.3	AC018926.3	AUTS2	MAST4	ARHGAP24	FCHSD2	EBF1	IGKV3.11	IMMP2L	SORCS1	AL445223.1	ARHGAP15	AC079142.1	FUT8	PTPRJ	ELMO1	AL592429.2	AC092652.3	SCN3A	TAS2R19	FBXL17	ITPR2	ARID1B	CLEC18A	CDK14	AFF3	MSI2
			MC203P2	MC203P2_V1	CAMK2D	AFF3	FOXP1	AL592429.2	KLHL14	ZNF804A	ZCCHC7	SKAP1	BACH2	RALGPS2	MS4A4E	ARHGAP15	ARHGAP24	NSF	PLCL2	PDE3B	AL589693.1	AL590807.1	MALAT1	TBC1D5	MAN1A1	BCL2	PLEKHG1	TSHZ2	ADAM28	AP3B1	ZNF608	TSBP1.AS1	TCF4	COL19A1
			MC204P	MC204P_V2	ARHGAP15	AKAP13	AFF3	PPP3CA	CAMK2D	MEF2A	FOXP1	IGHM	AUTS2	IGKC	UTRN	BANK1	KMT2C	ARID1B	PRDM2	ACSM3	PRKCB	BACH2	CDC42SE2	PRKCE	LYN	WAC	SIK3	MALAT1	RICTOR	SMCHD1	TAPT1	COG5	KDM6A	ARHGAP24
			MC205P	MC205P_V1	PRKCE	ROR1	ANKRD11	GNPTAB	ZEB1	ARHGAP24	AKAP13	MSI2	PRDM2	GAB2	FOXO1	BACH2	MED13L	INPP5A	LYN	LINC01619	KMT2C	ACSM3	PPP3CA	CHST11	NCOA3	CBLB	TCF4	ZHX2	ZFAND3	RALGPS2	TBC1D9	ARIH1	PTPRC	HERC1
			MC205R	MC205R_V2	ARHGAP24	PTPRJ	FCHSD2	AUTS2	OSBPL10	ZNF804A	AFF3	MAST4	ARHGAP15	BANK1	AKAP13	ITPR2	FTX	SSH2	CD38	LRMDA	MSI2	ROR1	MTSS1	AL589693.1	PRKCE	PSD3	ANKRD44	CHST11	LINC01320	PRKCB	HDAC9	ZBTB20	MGAT5	ETV6
			MC206P	MC206P_V3	PRKCE	LINC01619	AKAP13	ROR1	MSI2	INPP5A	GAB2	ZEB1	SIPA1L1	BRAF	NSF	ARID1B	SNX9	PRDM2	ZFAND3	KMT2C	BTBD9	KDM6A	ANKRD11	MED13L	CHD2	EBF1	FAM172A	SMCHD1	TBL1X	KDM5A	AL592295.5	EML4	PPP3CA	SIK3
			MC206R	MC206R_V2	ROR1	C2orf92	SDHAF4	AL139407.1	AC008026.3	CDKL2	LINC01619	ACSM3	ARID1B	ZNF804A	PRKCE	MSI2	INPP5A	ARHGAP15	FAM171B	FOXO1	AUTS2	FAM172A	NSF	PPFIBP2	ANKRD11	ITPR2	AKAP13	MGAT5	PRDM2	ZFAND3	AC103758.1	ARHGAP24	SIMC1	CDKAL1
			MC207R	MC207R_V1	PSD3	AL589693.1	AFF3	ARHGAP15	BANK1	RALGPS2	MTSS1	MSR1	MGAT5	SSH2	UTRN	TNRC6B	AKAP13	CCDC191	AL049828.1	TCF4	PCDH9	CXCR4	CSGALNACT1	ZBTB20	ANKRD44	PTPRC	FCRL1	PRKCB	PDE4D	2023-03-01	ALOX5	FAM214A	EBF1	KANK1
			MC2P	MC2P_V1	CAMK2D	FOXP1	MEF2A	ST6GAL1	UBE2E2	EBF1	BX284613.2	TCL1A	AFF3	VAV3	AL139020.1	RPL26	MALAT1	MS4A1	ARGLU1	P2RX5	ZNF804A	ROR1	BACH2	KHDRBS2	HDAC9	ARHGAP24	ZNF608	RALGPS2	ACSM3	MAN1A1	SKAP1	ZCCHC7	SLC38A1	AKIRIN2
			MC3P1	MC3P1_V3	AC138393.3	SLC7A14.AS1	AP000893.2	AD000671.3	AC074138.1	AC006348.1	MMP16	AC090651.1	PRKCE	UBE2U	ROR1	INPP5A	ANKRD11	AKAP13	MED13L	SMAD3	CHST11	AUTS2	ZEB1	JARID2	FAM172A	MSI2	LINC01619	PPFIBP2	TCF4	AC012464.1	SCG5	GAB2	AL163541.1	EBF1
			MC3P2	MC3P2_V3	AFF3	MGAT5	ARHGAP15	AUTS2	PRKCE	OSBPL10	BANK1	ARHGAP24	EBF1	CDK14	NSF	MAST4	AKAP13	SETBP1	AL592429.2	ANKRD11	BCL2	ZNF804A	LPP	ANKRD44	LYN	PRDM2	ARID1B	TBC1D5	PRKCB	LINC01619	SNX9	PSD3	ROR1	SSH2
			MC3Rb	MC3Rb_V3	AUTS2	RANBP3L	CBY3	AL049840.6	AC116158.3	MID2	AC084262.2	NSF	CDK14	AL021368.5	LINC01242	LMNTD1	LINC02803	LINC02267	AL135910.1	HYKK	PDZD9	ACSM3	ARHGAP24	ARHGAP15	GAB2	ZFAND3	AKAP13	PVALEF	MSI2	AC012636.1	AC105020.3	HYDIN	MTUS2	TDRD12
			MC3Ri	MC3Ri_V2	AUTS2	ARHGAP24	IMMP2L	ZNF804A	MAST4	AL592429.2	ARHGAP15	NSF	EBF1	KCNQ5	ARID1B	GAB1	FCHSD2	ZBTB20	FHIT	UBASH3B	CDC42SE2	SSH2	AKAP13	RAD51B	ELMO1	PSD3	CDK14	FTX	HDAC9	BCL2	MGAT5	NEAT1	KANK1	MALAT1
			MC4R1	MC4R1_V2	AUTS2	ARHGAP15	PTPRC	KMT2C	ARHGAP24	AKAP13	SMCHD1	FOXO1	CDK14	AFF3	ANKRD44	PRKCE	MAP3K1	MALAT1	CYTH1	GAB2	BLK	WAC	LINC01619	BANK1	ZFAND3	PRDM2	MED13L	PAN3	TSHZ2	JMJD1C	USP15	RALGPS2	RAP1B	2023-03-06
			MC4R2	MC4R2_V1	PNRC1	CD79A	PRDM2	TSHZ2	CD52	BANK1	MALAT1	AFF3	EZR	TSC22D3	LAPTM5	ANKRD44	ARHGAP15	BTG1	ZBTB20	CXCR4	RBM38	PRKCE	PSD3	FADS3	ST6GAL1	PPFIBP2	MAST4	FCMR	PRKCB	RALGPS2	PCDH9	MAPK8IP3	AC090125.1	TNRC6B
/	/		MC202P	MC202P_V2	AUTS2	C2orf69	DPYD	BMP1	POU3F3	EXT2	CAMK1D	PLRG1	MAST4	AKAP13	WDR7	LHFPL2	TMEM62	BICDL1	OSBPL10	SSH2	KDM2B	ETV6	VPS54	SLC19A1	AL589693.1	MBNL1	LARP4B	SNX29	NCOA3	CTNND1	NCOA2	STAG1	AGAP3	PPP1R26.AS1
/	/		MC202P	MC202P_V3	ALPL	SLFNL1.AS1	AGBL4	LINC01771	TTC22	MLLT11	KCNN3	CDCA2	NUF2	AL353593.1	HIST1H2BB	RRM2	GALNT14	RMDN2	RMDN2.AS1	STPG4	HIST1H2BO	HIST1H1B	NCAPH	CKAP2L	XIRP2	CCDC150	SGO2	HJURP	GPD1L	LIMD1.AS1	HIST1H3G	POLQ	ECT2	HIST1H3F
/	/		MC202R	MC202R_V3	SLC45A1	ASAP3	SYDE2	AC069410.1	AC034139.1	HRH2	AC079760.1	AL359232.1	ASB16	TUBA8	CD40LG	TRAV41	AL162171.3	AL109767.1	TEPP	AC020978.6	AC139099.2	TRBV12.4	DLGAP1	ADAP1	KLRB1	CABYR	IL7R	CD3E	AL021707.2	CCDC3	ARHGAP24	AFF3	ZNF804A	AUTS2
/	/		MC202R	MC202R_V4	FO393419.2	COL24A1	SH3RF3	TANC1	SLC7A11	SOX4	Z99496.2	GRB10	PLXNA4	DAPK1	GPR158	P2RY6	GRAMD1B	GLT1D1	DACH1	PLEKHD1	TTC25	CYGB	LILRB4	LAMP5	TNFRSF6B	H1F0	GTSE1	TEX46	MYCL	SIPA1L2	TIFAB	TUSC1	FAM160A1	DAB2
/	/		MC203P1	MC203P1_V4	AK5	AC246785.3	SUN3	FAT3	AC007342.1	OSBPL1A	AC010624.3	Z93943.1	ECRG4	LINC01876	TRBV23.1	LINC02273	CD40LG	ICOS	TRAV38.2DV8	TCEA3	TRBV5.4	IL7R	MYH15	MAL	TRAV26.1	GIMAP7	CD3D	SLC40A1	MICU3	BTBD11	PLXDC1	IL34	CCR3	ARHGAP10
/	/		MC203P2	MC203P2_V4	LINC00892	CD3E	TGFBR3	F2R	VANGL1	FCRL6	TRGC1	TRBV6.5	AC108134.3	PEX12	AL034550.2	TRAV35	RGL4	STAT4	SLA2	KLRF1	CFH	LINC01871	MAF	CD28	C3orf67.AS1	SPINK2	AC004938.2	LINC01189	OASL	LINC00402	LINC01550	MLF1	TBILA	ATP9A
/	/		MC203P2	MC203P2_V5	ERVMER61.1	LINC01891	SLC7A11	LSMEM1	MATN2	AL157938.3	AP001363.1	TRAV8.3	NKD1	EFHC2	F8A2	AL096865.1	ELOVL4	TRAV22	TRBV30	CCDC81	IL7R	GPR158	BBS10	KLRB1	MCMDC2	ASRGL1	IL32	MYLK4	CD7	GIMAP7	HAPLN3	TLN2	RFLNB	LINC01952
/	/		MC204P	MC204P_V4	SPINK2	SOX4	IGFBP7	TYMS	HIST1H2AJ	ACY3	BEX3	GSN	SAMHD1	NFIL3	PCLAF	HIST1H1A	FCER1G	KCNK17	BAHCC1	TUBA1B	ST7	CDK6	KIF17	PHGDH	CTSW	ASGR2	PRSS57	SPART	MIR181A1HG	DACH1	SMIM24	TUBB	CLEC11A	KIT
/	/		MC204P	MC204P_V6	TNIK	CD247	HOPX	CD8B	FCRL6	FCGR3A	CTLA4	TAFA1	IPCEF1	TRGV10	LINC00861	GATA3	CD3G	AC015849.1	ATP9A	GPR141	TRBV28	S1PR5	C20orf197	PRKCQ.AS1	GZMA	GNLY	FGFBP2	NKG7	CCL5	CD3E	GIMAP4	CD8A	GZMH	CST7
/	/		MC205P	MC205P_V5	IFIT3	IFITM1	IFIT1	MX1	IFIT2	ISG15	OASL	STAT1	RSAD2	HERC5	IRF7	CMPK2	PLSCR1	XAF1	MX2	SAT1	TRIM22	ISG20	RTCB	PARP14	OAS3	IRF1	LY6E	FCHSD2	IFIT5	IGF2BP1	IFI44L	SPATS2L	OAS1	USP18
/	/		MC205R	MC205R_V4	IGKV1.17	IGHV3.33	SMPDL3B	RAB3B	DENND2C	SLC35F3	AC133644.2	CATSPERD	AC012313.7	ATP9A	SPARC	VWA7	ULBP1	TAS2R19	BHLHA15	TRPM4	TMEM125	SSR4	ASS1	Z95115.2	TLCD4	IGHM	VDR	COPZ2	IGKV3OR2.268	AC026803.2	PRSS2	INAVA	FKBP11	TNFRSF17
/	/		MC206R	MC206R_V4	SLFNL1	AC079760.1	LINC02476	WDR86.AS1	PLPP7	HASPIN	TGFBI	CHAC1	AC068418.1	AC084809.1	SH3RF1	AL392086.3	C22orf34	COL10A1	COLGALT2	AC009118.3	QKI	ZNF497	PMEL	SYBU	ST7	AC130371.2	ZSWIM5	SHB	MYCN	AC138965.2	AL118523.1	AC009226.1	EFNB2	LINC02018
/	/		MC206R	MC206R_V5	SLAIN1	HLX	AC093865.1	AC025437.4	AL807752.5	SLC16A9	CD27.AS1	AC024619.3	ZNF491	MPPED2	LIPG	KREMEN1	SCML1	CD200	IGHV1.69	IGHV3.7	POMC	TRPC1	AL136307.1	MSC	LINC02656	LINC01163	FAM66C	CYSLTR2	AC004706.1	IGLV2.14	SCN9A	RNF217	LINC00632	PDZD4
/	/		MC206R	MC206R_V6	IFITM3	GATA2	PADI4	ALDH4A1	AUNIP	VANGL1	RAB13	FHL2	CKAP2L	SLC40A1	TXNRD3	EEF1AKMT4	CYTL1	TRIP13	CRHBP	AC011416.3	FAM50B	TRGC1	GNAI1	TFEC	STRIP2	CLU	PREX2	NFIB	LINC01410	PLXDC2	MARVELD1	MACROD1	TESMIN	ARRB1
/	/		MC2P	MC2P_V3	BHLHA15	IGLC2	GFI1	HIST2H4A	SLAMF1	NCKAP1	PCDHGB5	CADM1	REEP6	PGLYRP2	IGKV3OR2.268	LINC01943	ABCG2	LINC00944	IGHV2.70	IGLV6.57	IGHV1.69D	IGKV4.1	SSR4	IGLV10.54	IGHG2	SDC1	MZB1	IGHV3.23	LINC01275	CCL3	HSP90B1	XBP1	CRYBB1	GPNMB
/	/		MC3P1	MC3P1_V4	TRBV14	TRAV27	AC092919.1	SLC1A1	IL21	AC034238.1	CD3E	SIRPG	GGT1.1	GZMH	NRIR	CD109	WNT1	TRAV21	TRBV4.1	CST7	NKG7	GZMA	CCL5	CD3D	GZMK	GIMAP4	GNLY	GZMB	AC091212.1	FGFBP2	IGIP	CTSW	PDE3B	SH2D1A
/	/		MC3P2	MC3P2_V4	TRIM54	LGALS9C	AL162457.1	XCL1	AP003071.2	ADAMTS9	MYOCD	GNLY	OPCML	KIR2DL4	COLEC10	NTNG1	SPTSSB	AC092546.1	OR4D1	HIST3H2BB	MLC1	XCL2	SMIM5	CTSW	AP001341.1	SPATA6	RIN1	KLRC2	JAKMIP2	NDRG4	HOPX	AL133481.1	GALR3	AC004083.1
/	/		MC3P2	MC3P2_V5	HBM	SLC4A1	CTSE	PLSCR4	PDGFC	IGHEP2	CCIN	ST8SIA6	SLC2A14	MANSC1	PAQR9	GYPB	RANBP17	SPTB	HEMGN	SLC22A16	RAB6B	AHSP	RRM2	HBD	MYL4	THRB	SOX6	E2F8	RHAG	FAM13A	SNCA	CA2	HBA1	CR1L
/	/		MC3Rb	MC3Rb_V4	NPTXR	STON2	IGHV3.49	IGKV2D.28	IGKV2.28	IGLV2.14	RASD1	IGHG3	AL391056.1	IGHV4.61	RNF207	C1orf53	PAX8	CCDC110	AC103691.2	TRIM61	GPRC5D	IGHJ2P	PLEKHA4	AC069209.2	IGLV9.49	IGKC	CADPS2	SSR4	JCHAIN	THORLNC	IGHG1	SLAMF1	TXNDC5	TMC4
/	/		MC3Rb	MC3Rb_V5	NEK2	AC020651.2	CDC20	AL590434.1	ARPP21	AL512380.2	MAP7	AL023806.1	AC090152.1	USP2.AS1	SMOC1	ZNF423	PIMREG	DNMT3B	ANKRD35	IGKV1.13	THEGL	LEF1.AS1	HMHB1	AL359198.1	MRVI1	DNAH2	FAM224B	CYP2C18	IGLL1	CDKN3	CDCA3	BIRC5	HMMR	CEP55
/	/		MC4R1	MC4R1_V5	IGLL1	OBSL1	ZAN	C9orf139	ARHGAP32	PVR	TRIM58	NOSTRIN	BEND6	MAGI2.AS3	TUSC1	EVPL	PLS3	SOX4	PDGFC	MIR181A1HG	SPNS3	SHD	TANC1	FUT7	GXYLT2	HSBP1L1	CNTLN	SPINK2	ZNF711	BAHCC1	NGFR	PCLAF	MSRB3	CERS6
/	/		MC4R1	MC4R1_V6	SMAD1	HHIP	AC099063.4	SLC16A10	GIMAP8	AL591506.1	AP002762.2	SOCS2.AS1	PTGDR	NOS1AP	MAP10	SLC9C1	SCHIP1	LEF1.AS1	DBH	LINC01515	GAL	SMIM3	VPREB1	ERG	MME	DNTT	CDH2	TIMP3	GBP4	FAM171A1	SPTA1	WFS1	COL5A1	HS3ST1
/	/		MC4R2	MC4R2_V4	VPREB1	SOX4	IGLL1	GNA15	NPY	FAM30A	SOCS2	CYGB	MIR181A1HG	CST3	SH3RF1	GNAQ	AC007319.1	PLAC8	MME	CDH2	ETS2	KIAA1211	LST1	SOCS2.AS1	IGFBP7	NDN	SMIM24	ERG	KCTD3	KLF3	ANKRD50	AP000593.4	AC020907.4	AC009315.1
